# Supplementary material for: Molecular Subtypes, microRNAs and Immunotherapy Response in Metastatic Colorectal Cancer
Source: Medicina (Kaunas). 2024 Feb 26;60(3):397. doi: 10.3390/medicina60030397 (PMC10972200; doi:10.3390/medicina60030397)
Supplement: Supplementary file 1 [file medicina-60-00397-s001.zip]

Archive with 1 entries (1 files):
- medicina-2848607-supplementary.pdf
